# Supplementary material for: Inhibition of β-catenin dependent WNT signalling upregulates the transcriptional repressor NR0B1 and downregulates markers of an A9 phenotype in human embryonic stem cell-derived dopaminergic neurons: Implications for Parkinson’s disease
Source: PLoS One. 2021 Dec 23;16(12):e0261730. doi: 10.1371/journal.pone.0261730 (PMC8700011; doi:10.1371/journal.pone.0261730)
Supplement: S3 Table — (XLSX) [file pone.0261730.s003.xlsx]

## Sheet: Fig 1 delta delta ct
		TUBB3				LMX1A				NR4A2				TH				FOXA2				SCNA				VMAT2					GFAP
	Days	20	40	60		20	40	60		20	40	60		20	40	60		20	40	60		20	40	60		20	40	60	80		20	40	60	80
																															0	0.001074
			22.9907				9.45001				10.2808				1.23931
			17.0083				9.66951				2.485				0.715349																	0.000949
			6.27	17.8			2.48	0.38			0.69	0.13			0.09	0.02																	0.33
																																0.004559
			20	10.2729			9.11	1.90172			2.11	0.632391			0.51	0.18148											0.2907	0.133207					0.83
			23.3	9.65			17.5	3.06			9.3	2.02			1.24	0.99																	0.27
												2.2				0.9
												1.77				0.98
				12.7				2.73				1.29				0.71												0.21					3.06
				16.1								1.05				0.99																	1.88
				17.2								2.97				0.99																	0.88
																											0.7156
				17				3.29				1.73				0.51								2.35				0.4					3.15
			39.4	23.9			33	17.4		0.2586	17.7	8.83			6.71	11		0.8343				0.2991	2.16	4.11				1.29					0.09
				12.293				5.1682				1.1879				0.6574								1.1864				1.4068					0.21
		12.031	5.76	23.5			0.01	2.978		0.3695	0.81	1.046		0.0886	1.22	1.409		0.9225	0.1	0.079		0.2137	0.66	0.861				0.734
		9.8056	40.5	15.77		14.915	7.56	2.768		0.6965	2.95	1.546		0.1275	1.53	0.59		2.8052	0.68	0.18		0.3011	1.79	1.971				0.496
		12.194	10.9	19.07		14.658		2.35				0.903			0.51	0.515			0.4	0.165			1.08	1.99			0.29	0.416
						35.955									0.66				0.46
															2.34
								2.376				1.649				1.344				0.9
								1.127				4.225				4.195				0.21
								0.758				2.374				0.811				0.36
								9.968				5.206				5.451
								5.862				7.39				3.511				1.087
								7.362				5.307				4.888				0.626
																										0.297	0.54
								2.884				1.777				1.449				0.283
				42.5067				1.76427				4.03147				1.82096				0.118217				2.04522				0.439256
				388.544				0.206767				0.382074				2.68344				0.023328						0.1953	1.49		0.7344
				74.5507				5.07267				2.46935				1.6022				2.01966						0.0812	1.18		0.4962
																											0.36		0.4155
																												0.4393

## Sheet: Fig 2 delta delta Ct 
CHIR (1uM)																							XAV (100nM)
NR4A2	PITX3	LMX1A	TH	WNT1	WNT5A	OTX2	EN1	EN2	PAX6	FOXA2	CALB1	SOX6	TUBB3	ALDH1A1	DKK3	SLC18A2 (VMAT)	SLC6A3 (DAT)	KCNJ6	nestin	SNCA	NEUROD1		NR4A2	PITX3	LMX1A	TH	WNT1	WNT5A	OTX2	EN1	EN2	PAX6	FOXA2	CALB1	SOX6	TUBB3	ALDH1A1	DKK3	SLC18A2 (VMAT)	SLC6A3 (DAT)	KCNJ6	DKK3	nestin	SCNA	NEUROD1
																		0.663255	0.621185		0.155083		1.39407	0.530023	0.43191	0.67551	1.05012	0.41999	0.797436	1.48789	0.194798	1.07382	1.35181	0.928527	2.70579	1.06986	0.535857	0.96178	0.894518	0.260476	0.180812	0.96178	0.483449	1.05782	0.337235
	1.195									1.647								0.127447	0.194493		0.284913		0.86457	0.54444	0.711384	0.751833	0.538902	0.218446	0.479006	1.1027	0.417041	1.43723	1.29889	1.6042	6.95453	1.12073	0.647467	1.30844	0.525904	0.166219	0.423249	1.30844	0.295356	0.688047	0.313854
0.149	1.212	0.515	0.243	4.253	0.979	1.33	2.938	0.36	4.48	1.234		0.564						0.125775	0.304606		0.5907		0.656512	0.101335	0.421432	0.408392	0.803824	0.193377	0.360629	1.52488	0.170961	0.791302	0.908605	0.544205	1.86353	0.392842	0.640634	0.948879	0.314334	0.039293	0.328381	0.948879	0.376121	0.690351	0.510669
0.466	1.251	0.429	1.559	0.286	0.388	0.51	1.563	0.77	5.31			0.541											0.827284	0.291671	0.593498	0.730242	0.349828	0.422175	0.75755	0.287111	0.76211	0.722221	0.823443	0.862543	1.90208	0.396571	0.562206	0.710358	0.467628	0.689572	0.680732	0.710358	0.650103	0.704737
				0.719	1.034					1.056
	2.686	0.436	0.089	0.557	0.774	1.34	0.642		0.432	1.001		0.812
	1.114	0.412	0.596	0.286	1.411	1.33		0.76	0.791	1.075	15.5793	0.776		1.23716	0.27246
0.048	0.132	0.061	0.169	0.033	0.105	0.27	0.037	0.027		0.092	3.43902	0.047	5.686	2.47342	0.40591	2.126	1.797			0.788
0.158	0.062	1.989	0.151	0.027	0.365	0.76	1.547		4.136	0.333	0.97322	0.258	0.467	0.45893	0.77118	0.592	1.054
0.298	0.008	0.972	0.68	0.435	0.972	1.47	1.637		1.955	0.499	0.953	1.584	1.719			1.023	1.55			1.341

## Sheet: Fig 4 NEUROD1 delta Ct 
EXPRESSION			NEUROD1							SLC6A3							TH							NR4A2							ALDH1A1							KCNJ6							LMX1A
hrs	EMPTY			NEUROD1				EMPTY			NEUROD1				EMPTY			NEUROD1				EMPTY			NEUROD1				EMPTY			NEUROD1				EMPTY			NEUROD1				EMPTY			NEUROD1
0	0.038655	0.0442162	0.0607624	0.038655	0.0442162	0.0607624		0.03265401416523*	0.07831035049136*	0.0598259414044*	0.03265401416523*	0.07831035049136*	0.0598259414044*		0.406864	0.26001	0.39197	0.406864	0.26001	0.39197		0.120665	0.156871	0.0857131	0.120665	0.156871	0.0857131		0.12728	0.159413	0.0888311	0.12728	0.159413	0.0888311		0.11617	0.163208	0.125159	0.11617	0.163208	0.125159		0.239836	0.144037	0.123259	0.239836	0.144037	0.123259
24	0.0580463	0.13873	0.247222	0.126794	0.239697	0.180243		0.0415405	0.0160289	0.0244941	0.0800327	0.0305986	0.0778373		0.271599	0.372975	0.266485	0.388129	0.270532	0.446434		0.07161	0.0753092	0.044556	0.086682	0.0634752	0.0768764		0.142443	0.210129	0.169413	0.192777	0.138158	0.122054		0.12817	0.206562	0.160461	0.0689807	0.136948	0.0915884		0.195079	0.168308	0.0591582	0.165893	0.0684778	0.0830268
48	0.0733843	0.119696	0.188031	0.198042	0.139033	0.2866		0.03348	0.0476789	0.0594438	0.031412	0.0695167	0.0348171		0.338466	0.443444	0.374175	0.342913	0.335162	0.284118		0.0270575	0.0628729	0.0599978	0.0595447	0.0490091	0.0672563		0.159748	0.214138	0.233656	0.0547662	0.0849841	0.109086		0.168511	0.158092	0.255072	0.0802444	0.0556257	0.157121		0.113266	0.0772679	0.10972	0.0638264	0.0676602	0.0720905
140	0.0913491	0.132899	0.0568212	0.445935	0.361086	0.526319		0.037053	0.0233427	0.0295908	0.0662683	0.0391713	0.0526507		0.355545	0.239104	0.329875	0.14019	0.258445	0.153471		0.0186685	0.027937	0.0413265	0.0560514	0.0701655	0.0683577		0.188282	0.152318	0.215112	0.0554519	0.0943289	0.0764523		0.139721	0.1438	0.206635	0.0248889	0.041528	0.0430262		0.0794966	0.0668426	0.157361	0.0469522	0.0216127	0.0448422
168	0.149113	0.203849	0.0974602	0.476702	0.708505	0.517658		0.0239702	0.0236549	0.0160719	0.0169783	0.00743339	0.0217867		0.372528	0.286973	0.282296	0.0931513	0.134547	0.0754363		0.102365	0.144506	0.0614745	0.0670003	0.13681	0.158146		0.248809	0.128533	0.152448	0.032386	0.0675204	0.0661396		0.195444	0.253641	0.356053	0.0474373	0.0404702	0.0402549		0.137019	0.1306	0.0615282	0.0623447	0.0532041	0.0562503
216	0.0997801	0.165901	0.174813	0.319016	0.370674	0.430322		0.0237571	0.0189556	0.0213253	0.0399258	0.0134746	0.0396428		0.307438	0.360453	0.471741	0.0965115	0.190141	0.164194		0.0777177	0.151172	0.152311	0.460309	0.309663	0.295317		0.120473	0.234408	0.145097	0.0869439	0.136738	0.116341		0.215687	0.310323	0.434776	0.0362136	0.0438746	0.0243557		0.0677727	0.0507793	0.117096	0.0513793	0.0355371	0.0889768
240	0.156995	0.15682	0.114861	0.479215	0.329192	0.302216		0.0125905	0.0407256	0.0144407	0.0253943	0.00815588	0.00476936		0.312119	0.438519	0.248148	0.195056	0.0808042	0.0646179		0.125458	0.123218	0.0694404	0.262981	0.116864	0.141776		0.175991	0.352784	0.205397	0.181092	0.123766	0.0971603		0.308435	0.219919	0.272475	0.0489873	0.0417967	0.0265653		0.198726	0.116298	0.0863156	0.0464454	0.0190045	0.0201466
[truncated: 12 more columns]

## Sheet: Fig 6 delta Ct 
		NEUROD1			NR0B1			NR0B2 THe "0.003" indicates undetectable)
	CONTROL	0.728204	0.570306	0.586837	0.00791507	0.00161263	0.00291607	0.00281629	0.0071331	0.00281629
	+XAV	0.245576	0.178993	0.29968	0.0647069	0.0767624	0.10322	0.922948	1.16756	0.977144
	+CHIR	0.112932	0.162487	0.346645	0.0246114	0.0387522	0.0654214	0.00316831	0.00281629	0.0103399
	NEUROD1 overex NR0B1
	Day	EMPTY			NEUROD1
	0	0.00813254	0.0169508	0.00816071	0.00813254	0.0169508	0.00816071
	24	0.0143411	0.0381389	0.0147567	0.0311811	0.0728276	0.0666189
	120	0.0187981	0.0337657	0.0349231	0.0685023	0.0812979	0.174853
	168	0.00818388	0.0402406	0.0101202	0.0972536	0.145051	0.103396
	240	0.00848472	0.0631354	0.0098567	0.284289	0.152982	0.134995
	NEUROD1 overex NR0B2
	Day	EMPTY			NEUROD1
	0	0.0045457	0	0.00832397	0.0045457	0	0.00832397
	24	0	0.00614488	0	0.00710838	0.0154777	0.00933051
	120	0.00223259	0	0.00438818	0.0179205	0.0112922	0.0104428
	168	0.000870269	0	0.00173744	0.0125046	0.027488	0.0132639
	240	0.00120723	0	0.000650132	0.0110881	0.0023759	0.0020921

## Sheet: Fig 7 delta Ct
NEUROD1	Hour	EMPTY			NR0B1			NR0B2
	0	0.585942	0.687912	0.452321	0.585942	0.687912	0.452321	0.585942	0.687912	0.452321
	72	0.103403	0.32018	0.500158	0.691255	0.998519	1.43382	0.341307	0.182507	0.931006
	144	0.16061	0.200228	0.294717	0.605798	0.750562	1.60439	0.542546	0.627886	0.511737
	216	0.579149	0.534044	0.678417	1.62157	0.990404	1.16821	0.929832	1.76288	1.38841
NR0B1	0	0.0684556	0.0346722	0.0503121	0.0684556	0.0346722	0.0503121	0.0684556	0.0346722	0.0503121
	72	0.0591078	0.0556239	0.0254871	1.52057	1.30776	2.5906	0.820721	2.43977	1.25202
	144	0.0810018	0.0366025	0.0271299	0.503899	0.444321	1.40909	2.55248	2.04797	0.609159
	216	0.0404104	0.038679	0.0563457	1.26528	1.4032	4.13173	2.0552	0.91757	4.94057
NR0B2	0	0.0176962	0.0215404	0.0226402	0.0176962	0.0215404	0.0226402	0.0176962	0.0215404	0.0226402
	72	0.171539	0.585301	0.134996	2.52099	0.838849	1.40053	1.62185	3.11698	3.94278
	144	0.0586734	0.0442729	0.0120677	0.503899	0.0454497	0.0935511	1.26376	3.27333	5.74794
	216	0.107877	0.424739	0.432743	0.156724	0.179805	0.822374	4.38765	7.64075	3.95269
TH	0	0.487377	0.51654	0.58641	0.487377	0.51654	0.58641	0.487377	0.51654	0.58641
	72	0.353833	0.838298	0.701777	0.5647	0.472538	0.713591	0.153893	0.240425	0.226271
	144	0.962873	0.977092	0.474783	0.311503	0.185125	0.123565	0.30814	0.308213	0.14642
	216	0.511668	0.900112	0.950281	0.289922	0.225539	0.390257	0.292467	0.149237	0.221471
NR4A2	0	0.762572	1.79365	1.37511	0.762572	1.79365	1.37511	0.762572	1.79365	1.37511
	72	0.623153	1.88544	1.46363	0.625305	1.06709	2.15752	0.244684	0.580223	0.547941
	144	0.719022	0.962985	0.899135	0.162186	0.735844	0.422107	0.631882	0.818334	0.718493
	216	0.575223	1.58207	1.17005	0.392377	0.386575	0.718106	0.469286	0.19266	0.251356
SLC6A3	0	0.0218325	0.0549402	0.0205451	0.0218325	0.0549402	0.0205451	0.0218325	0.0549402	0.0205451
	72	0.0506223	0.0171323	0.0463709	0.0337966	0.00907707	0.0619934	0.0194799	0.0125159	0.02975
	144	0.0584366	0.00885985	0.0206398	0.0506019	0.0222041	0.0505367	0.0546216	0.0743524	0.0178313
	216	0.0284388	0.0465551	0.0930936	0.0304236	0.0115329	0.102284	0.039568	0.0226743	0.0490373
KCNJ6	0	0.635547	0.817452	0.81758	0.635547	0.817452	0.81758	0.635547	0.817452	0.81758
	72	0.777227	1.2368	0.579256	0.168669	0.357396	0.308877	0.524331	0.16018	0.464045
	144	0.527479	0.833954	0.615958	0.300944	0.105796	0.166374	0.549266	0.242916	0.11307
	216	0.437277	0.333497	0.598054	0.153951	0.102806	0.387994	0.0937526	0.0370983	0.072395
LMX1A	0	4.05558	5.31094	3.00213	4.05558	5.31094	3.00213	4.05558	5.31094	3.00213
	72	3.2146	5.78704	4.92073	3.2271	4.2692	4.14775	2.29804	3.77261	0.878632
	144	3.99322	5.85485	4.85354	1.48602	3.8026	1.06245	3.29349	3.63613	1.54178
	216	2.75848	5.1746	2.38641	1.00439	2.35018	1.31643	3.73751	1.59539	1.83089
TUBB3	0	36.4798	24.554	28.4435	36.4798	24.554	28.4435	36.4798	24.554	28.4435
	72	36.2075	21.9171	30.8583	29.1681	11.9178	33.1192	14.6902	17.8726	22.2898
	144	42.8964	28.2136	46.0546	16.2556	11.2382	10.3903	18.5816	20.0895	6.11132
	216	28.9441	32.9688	29.893	29.7588	9.30025	7.93815	10.1735	13.0435	11.7846
ALDH1A1	0	0.309785	0.334995	0.347097	0.309785	0.334995	0.347097	0.309785	0.334995	0.347097
	72	0.564321	0.299473	0.357179	0.205067	0.129032	0.473982	0.0472966	0.0859729	0.0816057
	144	0.945094	0.685237	0.589182	0.0713956	0.0712201	0.193418	0.0265811	0.0625824	0.0580129
	216	0.485307	0.890216	0.616739	0.0118715	0.0143762	0.0640244	0.068071	0.0729827	0.137333
SLC18A2	0	0.134448	0.395009	0.172797	0.134448	0.395009	0.172797	0.134448	0.395009	0.172797
	72	0.178083	0.980008	0.732653	0.50716	0.236626	0.313145	0.112552	0.618102	0.423855
	144	0.572758	0.728243	0.28166	0.138943	0.687044	0.313634	0.255798	0.453111	0.461565
	216	0.469118	0.604053	0.529654	0.125116	0.348247	0.521113	0.464597	0.497704	0.588997
RSPO2	0	4.0675	4.1246	6.14277	4.0675	4.1246	6.14277	4.0675	4.1246	6.14277
	72	2.4128	4.39526	3.23982	1.60757	1.95457	0.956295	1.19189	2.06969	3.9013
	144	2.14758	4.06276	3.61797	0.641141	1.47054	2.11921	3.82865	4.40209	2.0658
	216	4.59062	3.21894	6.59459	0.244885	0.634859	2.12327	8.80384	5.40413	4.76972
