# Supplementary material for: Inhibition of β-catenin dependent WNT signalling upregulates the transcriptional repressor NR0B1 and downregulates markers of an A9 phenotype in human embryonic stem cell-derived dopaminergic neurons: Implications for Parkinson’s disease
Source: PLoS One. 2021 Dec 23;16(12):e0261730. doi: 10.1371/journal.pone.0261730 (PMC8700011; doi:10.1371/journal.pone.0261730)
Supplement: S5 Table — Genes of interest are listed at the top of each column. Pairs of columns show transcription factor and putative number of binding sites. Sites were estimated using MotifMap (http://motifmap.ics.uci.edu/). Note: Putative binding sites are not corrected for overlap or orientation. (XLSX) [file pone.0261730.s005.xlsx]

## Sheet: Sheet1
	ALDH1A1		SLC18A2		RSPO2		KCNJ6		TH		SLC6A3		DDC		YHWAZ		PINK1		LRRK2		PARK7		EN1		NR4A2		LMO3		PBX1		FOXA2		EN2		PITX3		SOX6		MSX1		CALB1		LMX1A		PAX6		OTX2		MSX2
1	Neuro D	16	HNF4	24	LEF1	18	GATA2	16	HNF4	18	HNF4	8	MZF1_1-4	13	LEF1	10	HNF4	11	LEF1	11	HNF4	7	HNF4	24	CREB	25	LEF1	14	Nkx3-2	6	MZF1_1-4	5	MZF1_1-4	14	Neuro D	22	ipf1	12	HNF4	29	LEF1	14	LEF1	8	CREB	8	Neuro D	10	LEF1
2	LEF1	11	MZF1_1-4	24	MZF1_1-4	13	LEF1	12	MZF1_1-4	8	MZF1_1-4	5	Neuro D	12	TEF-1	6	Neuro D	10	Nkx3-2	10	TEF-1	6	MZF1_1-4	21	HNF4	20	Neuro D	14	GATA3	4	HNF4	4	Neuro D	14	HNF4	17	Oct-1	11	MZF1_1-4	19	TEF-1	10	SOX10	8	MZF1_1-4	5	MZF1_1-4	11	Neuro D
3	MZF1_1-4	10	Neuro D	14	TEF-1	9	Neuro D	12	MAFB	8	ZNF354C	5	ZNF354C	9	CRX	6	MZF1_1-4	10	HMG IY	8	YY1	5	ZNF354C	13	MZF1_1-4	17	Nkx3-2	7	LEF1	3	MZF1	3	ZNF354C	8	MZF1_1-4	15	ROR	6	ZNF354C	16	CRX	10	CART1	7	Neuro D	4	HNF4	12	CREB
4	HMG IY	7	CREB	13	ZNF354C	9	ZNF354C	11	Neuro D	8	ETS2	3	LEF1	7	IPF1	5	ZNF354C	10	DBP	6	SOX10	3	TEF-1	12	Neuro D	12	GATA2	7	HOXA7	3	ZNF354C	3	CREB	8	MZF1	10	IRF8	5	Neuro D	14	IPF1	9	Nkx3-2	6	MZF1	4	LEF1	13	TEF-1
5	IPF1	7	LEF1	11	LBP-1	6	HNF4	9	ZNF354C	8	TEF-1	2	TEF-1	6	MZF1_1-4	5	TEF-1	7	ETS2	6	SPI1	3	LEF1	11	Nkx3-2	12	SPIB	7	MAFA	3	TBX	3	USF2	7	ZNF354C	7	Octamer	5	LEF1	11	IRF-1	6	Crx	6	ATF	3	MZF1	14	IPF1
6	Nkx3-2	7	TEF-1	10	Nkx3-2	6	SOX10	9	PUR1	7	LEF1	2	MAFA	6	Nkx3-2	4	LEF1	6	GATA2	6	SPIB	3	YY1	10	IPF1	11	IPF1	6	TEF-1	2	Brachyury	2	ETS2	7	LBP-1	6	lhx6.1	4	TEF-1	10	HMG IY	6	GABP-alpha	6	c-Myc:Max	3	SPIB	15	ETS2
7	CRX	5	Nkx3-2	8	Neuro D	6	CRX	8	MZF1	7	MAFA	2	YY1	6	IRF8	4	Nkx3-2	6	ZNF354C	6	ETS2	2	SOX10	10	MZF1	10	HNF4	6	HMG IY	2	SOX10	2	SPIB	7	ETS2	6	RFX1	4	MAFB	8	Nkx3-2	5	MZF1_1-4	6	AR	3	ZNF354C	16	MAFB
8	IRF-1	5	YY1	8	CRX	6	SPIB	8	ETS2	6	MZF1		LBP-1	5	YY1	4	GATA2	5	CRX	5	GATA2	2	Neuro D	10	GATA3	9	MAFB	6	HNF4	2	MEF-2	1	TEF-1	7	SPIB	6	SF1	4	Crx	8	MAFB	5	ETS1	6	Crx	3	IRF8	17	GATA
9	SPIB	5	ZNF354C	8	SPIB	6	TEF-1	7	YY1	6	SPIB	2	Nkx3-2	5	TBP	3	USF2	4	GATA3	5	GATA3	2	GATA2	9	ZNF354C	9	AML1	6	ETS2	2	c-Myc:Max	1	GABP-alpha	7	GATA3	5	Brn-4	3	GABP-alpha	8	MZF1_1-4	5	TEF-1	5	ATF2:c-Jun	2	MAFB	18	Nkx3-2
10	GR	4	ETS2	6	GATA	5	Nkx3-2	7	CREB	4	Neuro D	1	MAFB	5	MZF1	3	HMG IY	4	HNF4	5	LEF1	2	ETS2	8	LEF1	8	PU.1	5	MAFB	2	NRSE	1	ETS1	5	AP-2rep	4	CART1	3	MZF1	8	CTCF	4	HNF4	5	37165	2	LBP-1	19	Evi-1
11	LBP-1	4	LBP-1	5	ETS2	5	IPF1	7	STAT3	4	Nkx2-5	1	CRX	4	SPIB	3	ETS2	4	IRF-1	5	MAFA	2	NURR1	7	37165	8	NFAT2	5	IPF1	2	ATF6	1	LBP-1	5	SMAD3	4	CHX10	3	GATA3	8	MEF-2	4	IPF1	5	USF2	2	Nkx3-2	20	STAT5A
12	NFAT2	4	IPF1	5	SPI1	5	YY1	6	ATF	3	STAT1	1	Nkx2-5	3	Neuro D	2	MAFB	4	NKX3-1	5	MAFB	2	MZF1	7	TEF-1	8	MZF1_1-4	5	IRF8	2	E12	1	Nkx3-2	4	USF2	4	Gbx2	3	ETS1	8	GATA	4	Neuro D	4	Myc	2	TEF-1	21	GR
13	ZNF354C	4	AML1	5	YY1	5	NURR1	6	LEF1	3	STAT3	1	STAT1	2	NF-kappaB	2	IRF8	4	TEF-1	5	Neuro D	2	AP-2rep	6	ETS2	7	RFX1	4	NFAT2	2	TEF-1	1	Arnt	4	SMAD	4	Lhx5	3	ETS2	6	TBP	4	Prop-1	4	LEF1	2	PU.1	22	AP-2alphaA
14	DBP	3	GATA2	5	USF2	4	IRF-1	5	ATF2:c-Jun	2	DBP	1	DBP	2	LBP-1	2	YY1	4	YY1	5	Nkx3-2	2	USF2	6	CRX	6	LBP-1	4	GATA2	2	LEF1	1	Myc	4	NURR1	4	MEF-2	3	IPF1	6	Neuro D	4	HOXC4	4	CREB, ATF	2	YY1	23	NF-Y
15	TEF-1	3	ATF	4	IRF-1	4	MAFB	5	AP-2rep	2	CREB	1	FOXM1	2	PU.1	2	GATA	3	GATA	4	c-Rel	1	GATA	6	YY1	6	SOX10	4	YY1	2	MyoD	1	MAFB	4	Crx	4	NFAT2	3	NURR1	6	NFAT2	4	Otx2	4	Nkx3-2	2	Ets	24	Nkx2-5
16	YY1	3	USF2	4	TBP	4	IRF8	5	TEF-1	2	E2A	1	IRF-1	2	TCF-4	2	Myc	3	IPF1	4	CREB	1	SPIB	6	ETS1	5	Nkx2-5	3	POU3F2	1	E2A	1	IPF1	4	MAFA	4	Barhl2	2	SPIB	6	SPIB	4	GATA3	4	MAFB	2	BRCA1	25	STAT1
17	BRCA1	2	HMG IY	4	IPF1	4	LBP-1	4	USF2	2	MAFB	1	HMG IY	2	USF2	2	CREB	3	IRF8	4	E2F1	1	MAFB	5	GABP-alpha	5	STAT1	3	IRF-1	1	TBP	1	YY1	3	NF-Y	3	En-1	2	NF-kappaB	5	37165	3	ZNF354C	4	GLI3	2	NF-Y	26	IRF-1
18	CREB	2	MAFB	4	NKX3-1	4	USF2	4	E2A	2	MTF1	1	E2A	2	IRF-1	2	MAFA	3	MZF1_1-4	4	ER	1	STAT3	4	LBP-1	5	DBP	3	GATA	1	TBX5	1	STAT1	3	c-Myc:Max	3	Esx1	2	LBP-1	5	STAT5A	3	CREB	3	BRCA1	2	alpha-CP1	27	HMG IY
19	E2A	2	MZF1	4	Evi-1	3	GATA	4	CREB, ATF	2	GABP-alpha	1	REST	2	CREB	2	PU.1	2	Neuro D	4	ERR2 (ESRRB)	1	DBP	4	MAFB	5	Nrf-1	3	CREB	1	REST	1	CLOCK:BMAL	3	Myc	3	GCNF	2	dlx5	5	TCF-4	3	PMX2B	3	N-Myc	1	HOXA7	28	FXR
20	E4BP4	2	SPIB	4	PU.1	3	MZF1_1-4	4	Nkx3-2	2	GATA3	1	FXR	2	OTX	2	CRX	2	SPIB	3	ETS1	1	IRF-1	4	SPIB	5	TEF-1	3	HNF4, COUP	1	GLI2	1	FXR	3	LEF1	3	HB9	2	Nkx2-5	4	NURR1	3	Alx-4	3	Pax-5	1	SOX10	29	Prop-1
21	FOXM1	2	STAT6	3	Myc	3	PU.1	3	IPF1	2	ETS1	1	IRF8	2	ETS2	2	NFAT2	2	AP-1	2	FXR	1	GABP-alpha	4	TBP	4	IRF-1	3	Ets	1	GLI3	1	MZF1	3	YY1	3	K-2b	2	CHX10	4	IRF8	3	HOXC5	3	OCT-x	1	IPF1	30	ATF
22	FXR	2	Myc	3	GR	3	GATA3	3	MAFA	2			NFAT2	2	MAFB	2	MZF1	2	ETS1	2	GABP-alpha	1	GATA3	4	ATF	4	HMG IY	3	SOX10	1	PUR1	1	BRCA1	2	Nkx3-2	3	Lhx3	2	DBP	4	MAFA	3	GATA2	3	USF	1	NURR1	31	NF-E2
23	GATA	2	ATF2:c-Jun	2	HOXA7	3	BRCA1	3	CRX	2			MZF1	2	MAFA	2	GATA3	2	GABP-alpha	2	HMG IY	1	ETS1	4	c-Myc:Max	5	NURR1	3	SREBP	1	GATA2	1	NF-Y	2	MIZF	3	MAFA	2	CREB	4	MZF1	3	YY1	3	STAT1	1	lhx6.1	32	37165
24	IRF8	2	STAT4	2	MAFB	3	RFX1	2	ATF2	1			NRSE	2	NKX3-1	2	SPIB	2	HOXA7	2	IPF1	1	MyoD	3	DBP	4	MAFA	3	SREBP1	1	YY1	1	AP-2rep	2	MAFB	3	MAFB	2	Nkx3-2	4	ZNF354C	3	MEF-2	2	Nkx2-5	1	AML1	33	TATA
25	MAFB	2	ATF3	2	IRF8	3	NRSE	2	CHX10	1			Gfi-1	2	NF-kappaB (p65)	1	Nkx2-5	1	MEF-2	2	IRF8	1	En-1	3	En-1	4	ZNF354C	3	AR	1			c-Myc:Max	2	IPF1	3	MZF1	2	Dlx-1	4	Brachyury	2	CHX10	2	NF-Y	1	Evi-1	34	GABP
26	MZF1	2	DBP	2	Nkx2-5	2	37165	2	STAT6	1			NF-Y	1	c-Rel	1	MEIS1	1	NURR1	2	LBP-1	1	STAT6	3	HEN1	4	37165	2	PREP1	1			PU.1	2	IRF8	3	Neuro D	2	HMGIY	4	DBP	2	STAT5A	2	Freac-2	1	37165	35	CHX10
27	NFIL3	2	ATF1	2	En-1	2	NRSF	2	DBP	1			En-1	1	RORalpha2	1	AP-2rep	1	SOX10	2	NF-kappaB	1	LBP-1	3	HMG IY	4	MEIS1A:HOXA9	2	GABP-alpha	1			HMG IY	2	GATA2	3	NR1H2::RXRA	2	BRCA1	4	GLI1	2	STAT3	2	AP-2rep	1	GATA-1	36	STAT6
28	NURR1	2	CREB, ATF	2	Pax-2	2	AP-3	2	LBP-1	1			Pax-2	1	Nkx2-5	1	STAT5A	1	SPI1	2	NF-kappaB (p65)	1	PU.1	3	HOXA7	4	MEIS1B:HOXA9	2	CRX	1			LEF1	2	N-Myc	2	OCT-x	2	STAT3	4	HOXA7	2	STAT4	2	STAT3	1	STAT3	37	GCNF
29	PU.1	2	HOXA7	2	STAT5A	2	SF1	2	ATF1	1			alpha-CP1	1	En-1	1	STAT6	1	TCF-4	2	NF-muE1	1	MIZF	3	IRF-1	4	STAT5A	2	MZF1_1-4	1			E2A	2	USF	2	Pit-1	2	STAT6	3	ETS2	2	DBP	2	STAT4	1	STAT6	38	DBP
30	RFX1	2	SOX10	2	DBP	2	HMG IY	2	IRF-1	1			GATA	1	Pax-2	1	DBP	1	BRCA1	1	NFAT2	1	MAFA	3	Octamer	4	SF1	2	SPIB	1			Crx	2	STAT5A	2	PMX2B	2	IRF-1	3	MyoD	1	USF2	2	ATF3	1	DBP	39	LBP-1
31	SOX4	2	MTF1	2	TCF-4	2	Myc	2	SOX10	1			SMAD	1	STAT5A	1	LBP-1	1	deltaEF1	1	NKX3-1	1	NFAT2	3	ATF4	3	AhR	2	ETS1	1			MAFA	2	DBP	2	POU6F1	2	FXR	3	E47	1	IRF-1	2	LBP-1	1	USF2	40	Nrf-1
32	STAT5A	2	NURR1	2	HMG IY	2	CREB	2	BEN	1			CREB	1	STAT1	1	SMAD3	1	Elf-1	1	REL	1	CDP	2	FXR	3	Ets	1	NKX3-1	1			USF1	1	PU.1	2	Prop-1	2	dlx3	3	Pax-6	1	TFE	2	ATF1	1	Octamer	41	PU.1
33	STAT6	2	Vax-2	2	MTF1	2	REST	2	FXR	1			PR, GR	1	STAT3	1	IRF-1	1	En-1	1	RELA	1	CDP CR3+HD	2	HMGIY	3	TBP	2	ZNF354C	1			ATF	1	TEF-1	2	PUR1	2	Dlx7	3	RORalpha2	1	MAFB	2	TEF-1	1	CREB	42	USF2
34	TBP	2	GABP-alpha	2	NURR1	2	GABP-alpha	2	NURR1	1			PXR (PXR:RXR)	1	STAT4	1	TBP	1	FRA1	1	RelB:p52 (NF-kappaB)	1	USF	2	NF-Y	3	TAL1	2	ESR2	1			N-Myc	1	IRF-1	2	Shox2	2	MAFA	3	Nkx2-5	1	NURR1	2	IRF-1	1	SRF	43	AP-1
35	AP-3	1	IRF8	2	SOX4	2	MAFA	2	Msx-2	1			ETS2	1	STAT6	1	HOXA7	1	FXR	1	RORA_1	1	Lyf-1	2	NURR1	3	HOXA7	2					deltaEF1	1	CREB	2	SOX9	2	YY1	3	c-Ets-1	1	HOXA3	2	GATA	1	ETS2	44	CREB, ATF
36	BEN	1	MAFA	2	NKX6.1	2	MZF1	2	NFAT2	1			BEN	1	HMG IY	1	KAISO	1	GATA-3	1	RORalpha1	1	Nkx2-5	2	RP58	3	OTX	2					ATF2	1	CLOCK:BMAL	2	STAT5B (homodimer)	2	AP-4	2	En-1	1	HOXA4	2	Octamer	1	LH-2	45	LRF
37	E47	1	PUR1	2	MAFA	2	ETS1	2	GATA2	1			IPF1	1	Myc	1	SOX10	1	hbp1	1	STAT4	1	Pax-2	2	STAT6	3	c-Myc	2					USF	1	SOX10	2	Alx-4	2	NF-kappaB (p50)	2	AP-2rep	1	Pax-4	2	SRF	1	HB9	46	HOXA7
38	En-1	1	GATA3	2	MZF1	2	E4BP4	1	BRCA1	1			SOX4	1	GR	1	NUR77	1	HEB	1	TBP	1	STAT5A	2	alpha-CP1	2	ETS2	2					Staf	1	PXR (PXR:RXR)	2	Barhl-1	2	NF-kappaB (p65)	2	STAT6	1	HoxA2	2	GR	1	ALX-3	47	NURR1
39	Ets	1	SPI1	2	NF-kappaB (p65)	1	deltaEF1	1					PITX3	1	AP-4	1	FXR	1	HOXA6	1			STAT1	2	AP-1	2	Six-6	2					Freac-2	1	BEN	2	Brachyury	2	c-Rel	2	PU.1	1	Shox2	2	Ebox	1	Pax-4	48	lhx6.1
40	ETS2	1	ETS1	2	c-Rel	1	Pbx-1b	1					NKX3-1	1	MyoD	1	CART1	1	LBP-1	1			NF-muE1	2	ATF2	2	HMGIY	2					ATF6	1	PUR1	2	c-Ets-2	2	GATA-3	2	Tel-2	1	PMX2A	2	CLOCK:BMAL	1	PMX2A	49	Elk-1
41	HMGIY	1	NKX3-1	2	N-Myc	1	Nkx2-5	1							PR, GR	1	SPI1	1	MAFA	1			HEB	2	ATF2:c-Jun	2	IRF8	2					Pax-2	1	USF1	2	CDP	2	NF-Y	2	AP-3	1	PITX2	2	SOX10	1	Esx1	50	NF-kappaB (p65)
42	HNF4alpha	1	Lyf-1	1	Lyf-1	1	En-1	1							HNF4, COUP	1			MAFB	1			HMG IY	2	Barx-2	2	GATA3	2					STAT3	1	BRCA1	2	Dlx-1	2	AP-2rep	2	HEB	1	MZF1	2	PXR (PXR:RXR)	1	Evx-1	51	c-Rel
43	HSF2	1	RORalpha2	1	USF	1	Nkx6-2	1							Ets	1			Meis1	1			Myc	2	BRCA1	2	YY1	2					STAT4	1	E47	1	EMX2	2	STAT5A	2	Ets	1	SPIB	2	MTF1	1	GABP-alpha	52	NF-kappaB
44	MAFA	1	ATF2	1	SREBP-1	1	STAT5A	1							E2A	1			Meis2	1			CREB	2	CHX10	2	BRCA1	2					STAT6	1	AP-4	1	En-2	2	STAT1	2	CREB	1	GATA-1	1	mTERF	1	CRX	53	Tax/CREB
45	NKX3-1	1	USF	1	GATA-1	1	GR	1							HOXA7	1			MRG2	1			HOXA7	2	CREB, ATF	2	Pax-6	1					PPARgamma:RXRalpha	1	Nkx2-5	1	ERR alpha	1	AP-3	2	E2A	1	HSF1	1	REST	1	NFAT2	54	HNF1
46	PR, GR	1	AP-2rep	1	GATA-3	1	Pbx-1	1							FXR	1			MTF1	1			RBP-Jkappa	2	CTF1	2	Brn-2	1					NF-muE1	1	ISGF-3	1	ETS2	1	USF2	2	TAL1	1	Hand1:E47	1	Dlx-2	1	PUR1	55	MEF-2
47	SPI-B	1	Pax-2	1	MEIS1	1	TBX5	1							NFAT2	1			MZF1	1			Nkx3-2	2	Dlx-1	2	AhR:Arnt	1					TCF-4	1	En-1	1	Evx-1	1	HMG IY	2	PXR (PXR:RXR)	1	Nkx2-5	1	POU2F3	1	GATA3	56	Lmo2 complex
48	SPI1	1	STAT3	1	AP-2rep	1	Ikaros	1							Myf	1			NFAT2	1			TRF1	2	EMX2	2	Egr-1	1					AP-3	1	MEIS1	1	FXR	1	IRF	2	VDR:RXR	1	Freac-3	1	GABP-alpha	1	SPI1	57	RFX1
49	STAT4	1	STAT5A	1	Nkx2-2	1	ETS2	1							RORA_2	1			Nkx2-5	1			MTF1	2	Ets	2	NGFI-C	1					ATF1	1	LUN-1	1	GATA-1	1	Myc	2	PARP	1	En-1	1	GLI1	1	ETS1	58	Freac-3
50	TAL1	1	Tel-2	1	Alx-4	1	NUR77	1							SPI1	1			PREP1	1			Lhx5	2	Evx-1	2	Egr-3	1					E4F1	1	STAT3	1	Gfi1b	1	SRF	2	MEF2A	1	aMEF-2	1	GLI2	1	Nkx2-5	59	En-1
51	TAL1::TCF3	1	IRF-1	1	FXR/RXR-alpha	1	HSF2	1							SRY	1			PUR1	1			Lmx-1	2	HB9	2	NRSE	1					TBP	1	STAT4	1	hbp1	1	CTCF	2	HOXC-8	1	E2F-1	1	MAFA	1	CHX10	60	ATF6
52			GATA	1	HSF	1	CTCF	1							REL	1			PXR (PXR:RXR)	1			Lhx3	2	HNF1	2	AP-2rep	1					CREB, ATF	1	STAT6	1	HMX1	1	MTF1	2	HOXC11	1	LUN-1	1	PITX3	1	LUN-1	61	Bach1
53			GR	1	AP-3	1	FXR	1							RELA	1			RFX1	1			CRX	2	IRF-2	2	STAT6	1					NUR77	1	NF-muE1	1	HOXA1	1	MECP2	2	HOXC10	1	Nkx2-2	1	FOXC1	1	STAT1	62	ATF3
54			AP-1	1	SF1	1	HNF-1beta	1							BRCA1	1			SMAD	1			BRCA1	2	IRF8	2	Bach1	1					BEN	1	AP-3	1	HOXA3	1	SOX4	2	37530	1	STAT6	1	SPIB	1	STAT4	63	FOXM1
55			E2A	1	CREB	1	LTF	1											SRY	1			E47	1	lhx6.1	2	GCM	1					NURR1	1	MYB	1	HOXA4	1	HoxB5	2	HOXC12	1	PU.1	1	USF1	1	STAT5A	64	TCF-4
56			TAL1	1	CLOCK:BMAL	1	NFAT2	1											STAT1:STAT1	1			GATA-3	1	Myc	2	HNF4alpha	1					Otx1	1	GR	1	HOXC4	1	HOXD3	2	POU2F3	1	TCF-4	1	ETS1	1	FXR/RXR-alpha	65	Tel-2
57			RORalpha	1	STAT1:STAT1	1	NFIL3	1											STAT5A	1			37165	1	N-Myc	2	TCF-4	1					Otx2	1	HNF4, COUP	1	HOXC5	1	HOXA6	2	HMGIY	1	HEB	1	ZNF354C	1	NF-muE1	66	E4F1
58			E2F1	1	FXR	1	PBX1	1											STAT6	1			OCT-x	1	NF-1	2	Cdx-2	1					PITX2	1	HOXA7	1	HSF1	1	Dlx-2	2	GLI2	1	Myc	1			TCF-4	67	Myc
59			FXR	1	SOX2	1	NKX3-1	1											TAL1	1			GATA-1	1	NF-kappaB	2	CREB	1					FOXF2	1	FXR	1	LH-2	1	IRF8	2	GLI3	1	GR	1			IRF-1	68	Ets
60			Prop-1	1	TEF	1													TBP	1			AREB6	1	NFAT2	2	GR	1					MAX	1	TGIF1	1	Lhx4	1	REL	2	NFIL3	1	Ets	1			HMG IY	69	MAF
61			En-1	1	LH-2	1													TGIF	1			ATF6	1	Nkx2-5	2	E2A	1					SPI1	1	HMGIY	1	Lmx-1	1	RELA	2	Myf	1	E2A	1			GATA	70	TBX5
62			Pax-4	1	ALX-3	1													TGIF1	1			STAT4	1	NKX3-1	2	TFE	1					SRY	1	AML1	1	LUN-1	1	NKX3-1	2	RORA_1	1	SMAD	1			Myc	71	SZF1-1
63			dlx3	1	Lmx-1	1													TGIF2	1			PPARgamma:RXRalpha	1	37530	2	ZBRK1	1					NKX3-1	1	NFAT2	1	MEF2A	1	ER	1	RORA_2	1	TAL1	1			LEF1, TCF1	72	CTF1
64			Mox1	1	Barhl2	1													ZABC1	1			PPAR	1	OTX	2	DMRT1	1							PITX3	1	MEIS1B:HOXA9	1	USF	1	RXRA::VDR	1	HOXA7	1			Helios A	73	SPI-B
65			HMX1	1	HMGIY	1																	NERF1a	1	POU2F3	2	NUR77	1							MAX	1	NKX25	1	Egr-1	1	SPI1	1	OTX	1			ZBRK1	74	RelB:p52 (NF-kappaB)
66			Dlx7	1	TCF4	1																	HNF4alpha	1	POU6F1	2	TRF1	1							SRF	1	Otx2	1	NGFI-C	1	YY1	1	ETS2	1			TRF1	75	MTF1
67			CRX	1	NFAT2	1																	HSF	1	PU.1	2	BEN	1							NR1H2::RXRA	1	Pax-4	1	ISGF-3	1	NKX3-1	1	E2F1	1			BEN	76	E2F1
68			RORBETA	1	OTX2	1																	MTF-1	1	SPI1	2	MTF1	1							INSM1	1	Pax-6	1	Olf-1	1	BRCA1	1	MEF2A	1			SOX4	77	FRA1
69			IRF2	1	FOXF2	1																	AP-3	1	STAT1	2	FXR	1									PMX2A	1	Freac-2	1	TBX	1	Vax-2	1			Vax-2	78	SOX4
70			RORA_1	1	RORA_1	1																			TLX1::NFIC	2	Barhl-1	1									POU2F3	1	ATF	1			Otx1	1			HOXA3	79	HOXC13
71			RORA_2	1	SRY	1																			USF2	2	Six-3	1									rax	1	c-Ets-1	1			Nkx3A	1			Pbx1	80
72					TEAD1	1																			ALX-3	1	Msx-2	1									RSRFC4	1	E2F-1	1			Otx3	1			En-1	81
73					USF1	1																			AP-2rep	1	dlx3	1									SREBP	1	STAT4	1			Irx2	1			37530	82
74					REL	1																			AP-4	1	Nkx5-1	1									STAT5A (homodimer)	1	ICSBP	1			MAFA	1			Gbx2	83
75																									AREB6	1	NKX25	1									TBX18	1	SMAD	1			IRF2	1			pax6	84
76																									Bach2	1	HNF-1beta	1									TEAD1	1	GR	1			SPI1	1			Msx-1	85
77																									Barhl-1	1	HOXA13	1									TR4	1	EBF	1			NR1H2::RXRA	1			Dlx-1	86
78																									BEN	1	Barhl2	1									USF	1	TBP	1			NKX3-1	1			En-2	87
79																									Brn-4	1	CART1	1									Vax-2	1	Ebox	1							EMX2	88
80																									c-Rel	1	HOXB6	1											HOXA7	1							POU2F3	89
81																									Cart-1	1	HMX1	1											OTX	1							hbp1	90
82																									CLOCK:BMAL	1	Dlx7	1											FLI1	1							FOXD1	91
83																									COUP direct repeat 1	1	GABP-alpha	1											RelB:p52 (NF-kappaB)	1							GATA2	92
84																									CP2/LBP-1c/LSF	1	hbp1	1											BEN	1
85																									Dlx7	1	CRX	1											SOX2	1
86																									E2F1	1	PUR1	1											Nkx2-1	1
87																									FOXM1	1	MZF1	1											HOXC-8	1
88																									GABP	1	MYC::MAX	1											Otx1	1
89																									GATA	1	SPI1	1											Otx2	1
90																									GATA-1	1	ETS1	1											HoxA2	1
91																									GATA-2	1	NKX3-1	1											NKX25	1
92																									GATA-3	1	NFE2L2	1											Lhx4	1
93																									Gbx2	1													Mox1	1
94																									GCNF	1													PITX2	1
95																									HNF-1alpha	1													HOXB6	1
96																									HNF3A	1													Pitx1	1
97																									HOXA3	1													HOXA1	1
98																									HOXC12	1													NFAT2	1
99																									HOXD3	1													PITX3	1
100																									IRF	1													FOXF2	1
101																									IRF1	1													IRF1	1
102																									IRF2	1													SPI1	1
103																									Lhx3	1													NFKB1	1
104																									LUN-1	1
105																									MAFA	1
106																									MAX	1
107																									MEF-2	1
108																									Meis1	1
109																									Meis2	1
110																									MIF-1	1
111																									MRG2	1
112																									Msx-1	1
113																									MTF1	1
114																									MYC::MAX	1
115																									NF-kappaB (p65)	1
116																									Nkx2-2	1
117																									Nkx5-1	1
118																									NR1H2::RXRA	1
119																									OCT-x	1
120																									P50:RELA-P65	1
121																									Pax-4	1
122																									Pax-6	1
123																									Pit-1	1
124																									PKNOX2	1
125																									PPAR direct repeat 1	1
126																									PPAR, HNF-4, COUP, RAR	1
127																									PPARG	1
128																									PPARgamma:RXRalpha	1
129																									PREP1	1
130																									PXR (PXR:RXR)	1
131																									RBP-Jkappa	1
132																									REL	1
133																									RFX1	1
134																									RXRA::VDR	1
135																									Six-1	1
136																									Six-2	1
137																									SOX9	1
138																									SRF	1
139																									Staf	1
140																									STAT3	1
141																									STAT5A	1
142																									TAL1::TCF3	1
143																									Tax/CREB	1
144																									TBX	1
145																									TCF-4	1
146																									TCF11:MafG	1
147																									TFE	1
148																									TGIF1	1
149																									USF	1
150																									USF1	1
151																									VDR:RXR	1
152																									ZBRK1	1
		Table S5. Putative transcription factor binding sites regulating expression of genes of interest (GOI). Sites were estimated using MotifMap. GOI in bold, putative number of binding sites are to the right. LEF1, HNF4 and NEURO D sites are coloured for ease of identification. Note: Putative binding sites are not corrected for overlap or orientation
[truncated: 43 more columns]
